# Supplementary material for: Four simple recommendations to encourage best practices in research software
Source: F1000Res. 2017 Jun 13;6:ELIXIR-876. [Version 1] doi: 10.12688/f1000research.11407.1 (PMC5490478; doi:10.12688/f1000research.11407.1)
Supplement: Supplementary file 1 [file f1000research-6-12314-s0000.tgz]

Archive with 1 entries (1 files):
- 21d372e3-6e9f-4dfd-99df-415c8c51fdec.docx
